# Supplementary material for: Khellin Mitigates Cisplatin-Induced Renal Injury by Targeting Oxidative Stress, Inflammation, and Apoptosis: Integration of Network Pharmacology, Molecular Docking, and Preclinical Validation
Source: Pharmaceuticals (Basel). 2025 Jun 3;18(6):836. doi: 10.3390/ph18060836 (PMC12196209; doi:10.3390/ph18060836)
Supplement: Supplementary file 1 [file pharmaceuticals-18-00836-s001.zip]

Archive with 1 entries (1 files):
- pharmaceuticals-3611401-supplementary.pdf
